# Supplementary material for: Higher plasticity in feeding preference of a generalist than a specialist: experiments with two closely related Helicoverpa species
Source: Sci Rep. 2017 Dec 19;7:17876. doi: 10.1038/s41598-017-18244-7 (PMC5736596; doi:10.1038/s41598-017-18244-7)
Supplement: Supplementary file 1 — Dataset 1 [file 41598_2017_18244_MOESM1_ESM.xls]

## Sheet: Cotton-Pepper
						Feeding preference between Cotton and pepper
	1	Artificial diet-reared H. armigera							2	Tobacco-reared H. armigera						3	Pepper-reared H. armigera							4	Cotton-reared H. armigera
	Feeding area		Preference index		Square-root transformed				Feeding area		Preference index		Square-root transformed				Feeding area		Preference index		Square-root transformed				Feeding area		Preference index		SQRT	SQRT
No.	Cotton	Pepper	Cotton	Pepper	Cotton	Pepper		No.	Cotton	Pepper	Cotton	Pepper	Cotton	Pepper		No.	Cotton	Pepper	Cotton	Pepper	Cotton	Pepper		No.	Cotton	Pepper	Cotton	Pepper	Cotton	Pepper
1	156	10	0.939759	0.060241	0.969412	0.24544		1	156	2	0.987342	0.0126582	0.993651	0.112509		1	140	2	0.985915	0.0140845	0.992933	0.118678		1	115	0	1	0	1	0
2	156	25	0.861878	0.138122	0.928374	0.371647		2	156	1	0.993631	0.00636943	0.99681	0.0798087		2	118	5	0.95935	0.0406504	0.979464	0.201619		2	147	1	0.993243	0.00675676	0.996616	0.0821995
3	195	93	0.677083	0.322917	0.822851	0.568258		3	0	156	0	1	0	1		3	87	67	0.564935	0.435065	0.751622	0.659595		3	156	4	0.975	0.025	0.987421	0.158114
4	88	156	0.339768	0.660232	0.582897	0.812546		4	104	97	0.517413	0.482587	0.719314	0.694685		4	128	165	0.43686	0.56314	0.660954	0.750426		4	160	0	1	0	1	0
5	104	146	0.416	0.584	0.644981	0.764199		5	167	19	0.897849	0.102151	0.947549	0.31961		5	41	145	0.22043	0.77957	0.4695	0.882933		5	146	10	0.935897	0.0641026	0.967418	0.253185
6	161	89	0.644	0.356	0.802496	0.596657		6	156	0	1	0	1	0		6	111	4	0.965217	0.0347826	0.982455	0.186501		6	125	7	0.94697	0.0530303	0.973124	0.230283
7	170	78	0.685484	0.314516	0.82794	0.560817		7	156	2	0.987342	0.0126582	0.993651	0.112509		7	37	108	0.255172	0.744828	0.505146	0.863034		7	142	1	0.993007	0.00699301	0.996497	0.0836242
8	171	98	0.635688	0.364312	0.7973	0.603583		8	143	0	1	0	1	0		8	23	90	0.20354	0.79646	0.451154	0.892446		8	157	4	0.975155	0.0248447	0.9875	0.157622
9	156	1	0.993631	0.00636943	0.99681	0.0798087		9	170	90	0.653846	0.346154	0.808608	0.588348		9	8	118	0.0634921	0.936508	0.251976	0.967733		9	110	1	0.990991	0.00900901	0.995485	0.0949158
10	141	81	0.635135	0.364865	0.796954	0.60404		10	106	33	0.76259	0.23741	0.873264	0.487247		10	143	88	0.619048	0.380952	0.786796	0.617213		10	106	0	1	0	1	0
11	176	39	0.818605	0.181395	0.904768	0.425905		11	119	25	0.826389	0.173611	0.909059	0.416667		11	3	60	0.047619	0.952381	0.218218	0.9759		11	107	0	1	0	1	0
12	196	78	0.715328	0.284672	0.845771	0.533546		12	112	28	0.8	0.2	0.894427	0.447214		12	23	122	0.158621	0.841379	0.398272	0.917267		12	136	10	0.931507	0.0684932	0.965146	0.261712
13	93	156	0.363281	0.636719	0.602728	0.797947		13	107	96	0.527094	0.472906	0.726012	0.687682		13	23	105	0.179688	0.820312	0.423896	0.905711		13	119	42	0.73913	0.26087	0.859727	0.510754
14	136	52	0.723404	0.276596	0.850532	0.525924		14	133	17	0.886667	0.113333	0.94163	0.33665		14	8	104	0.0714286	0.928571	0.267261	0.963624		14	98	19	0.837607	0.162393	0.915209	0.40298
15	147	26	0.849711	0.150289	0.921798	0.387671		15	39	145	0.211957	0.788043	0.460387	0.887718		15	12	78	0.133333	0.866667	0.365148	0.930949		15	110	14	0.887097	0.112903	0.941858	0.336011
16	146	0	1	0	1	0		16	12	135	0.0816327	0.918367	0.285714	0.958315		16	3	164	0.0179641	0.982036	0.13403	0.990977		16	117	11	0.914062	0.0859375	0.956066	0.293151
								17	130	49	0.726257	0.273743	0.852207	0.523205		17	153	2	0.987097	0.0129032	0.993527	0.113592		17	17	140	0.10828	0.89172	0.32906	0.944309
								18	135	0	1	0	1	0		18	148	3	0.980132	0.0198675	0.990016	0.140952		18	88	111	0.442211	0.557789	0.66499	0.746853
								19	170	79	0.682731	0.317269	0.826275	0.563266		19	21	138	0.132075	0.867925	0.363422	0.931625		19	131	31	0.808642	0.191358	0.899245	0.437445
								20	110	121	0.47619	0.52381	0.690066	0.723747		20	132	80	0.622642	0.377358	0.789076	0.614295		20	120	20	0.857143	0.142857	0.92582	0.377964
								21	130	1	0.992366	0.00763359	0.996176	0.0873704		21	135	42	0.762712	0.237288	0.873334	0.487122		21	1	123	0.00806452	0.991935	0.0898027	0.99596
								22	119	73	0.619792	0.380208	0.787268	0.61661		22	136	12	0.918919	0.0810811	0.958603	0.284747		22	132	5	0.963504	0.0364964	0.981582	0.19104
								23	124	7	0.946565	0.0534351	0.972916	0.23116		23	126	35	0.782609	0.217391	0.884652	0.466252		23	78	106	0.423913	0.576087	0.651086	0.759004
								24	102	2	0.980769	0.0192308	0.990338	0.138675		24	138	5	0.965035	0.034965	0.982362	0.186989		24	90	36	0.714286	0.285714	0.845154	0.534522
								25	133	0	1	0	1	0		25	110	52	0.679012	0.320988	0.824022	0.566558		25	158	24	0.868132	0.131868	0.931736	0.363137
																26	129	60	0.68254	0.31746	0.82616	0.563436		26	101	67	0.60119	0.39881	0.775365	0.631514
																27	132	4	0.970588	0.0294118	0.985184	0.171499		27	100	73	0.578035	0.421965	0.760286	0.649589
																28	142	6	0.959459	0.0405405	0.97952	0.201347		28	97	73	0.570588	0.429412	0.755373	0.655295
																29	50	125	0.285714	0.714286	0.534522	0.845154		29	79	123	0.391089	0.608911	0.625371	0.780327
																								30	121	50	0.707602	0.292398	0.841191	0.540738
																								31	103	47	0.686667	0.313333	0.828654	0.559762
																								32	78	115	0.404145	0.595855	0.635724	0.771916

## Sheet: Cotton-Tobacco
					Feeding preference between Cotton and Tobacco
		Artificial diet-reared H. armigera							Tobacco-reared H. armigera									Cotton-reared H. armigera
	Feeding area		Preference index		Square-root transformed				Feeding area		Preference index		Square-root transformed					Feeding area		Preference index		Square-root transformed
No.	Cotton	Tobacco	Cotton	Tobacco	Cotton	Tobacco		No.	Cotton	Tobacco	Cotton	Tobacco	Cotton	Tobacco			No.	Cotton	Tobacco	Cotton	Tobacco	Cotton	Tobacco
1	0	158	0	1	0	1		1	67	102	0.39645	0.60355	0.629643	0.776885			1	86	10	0.895833	0.104167	0.946485	0.322749
2	126	12	0.913043	0.0869565	0.955533	0.294884		2	18	120	0.130435	0.869565	0.361158	0.932505			2	99	57	0.634615	0.365385	0.796628	0.604471
3	5	157	0.0308642	0.969136	0.175682	0.984447		3	64	156	0.290909	0.709091	0.53936	0.842075			3	25	41	0.378788	0.621212	0.615457	0.78817
4	25	97	0.204918	0.795082	0.452679	0.891674		4	0	158	0	1	0	1			4	84	3	0.965517	0.0344828	0.982607	0.185695
5	132	8	0.942857	0.0571429	0.971008	0.239046		5	10	150	0.0625	0.9375	0.25	0.968246			5	80	88	0.47619	0.52381	0.690066	0.723747
6	141	69	0.671429	0.328571	0.819407	0.573212		6	3	174	0.0169492	0.983051	0.130189	0.991489			6	104	19	0.845528	0.154472	0.919526	0.393029
7	43	132	0.245714	0.754286	0.495696	0.868496		7	31	135	0.186747	0.813253	0.432142	0.901805			7	115	27	0.809859	0.190141	0.899922	0.436051
8	5	85	0.0555556	0.944444	0.235702	0.971825		8	6	96	0.0588235	0.941176	0.242536	0.970143			8	57	15	0.791667	0.208333	0.889757	0.456435
9	0	88	0	1	0	1		9	0	131	0	1	0	1			9	109	8	0.931624	0.0683761	0.965207	0.261488
10	0	63	0	1	0	1		10	0	136	0	1	0	1			10	139	33	0.80814	0.19186	0.898966	0.438019
11	54	72	0.428571	0.571429	0.654654	0.755929		11	0	126	0	1	0	1			11	103	15	0.872881	0.127119	0.934281	0.356537
12	123	66	0.650794	0.349206	0.806718	0.590937		12	0	160	0	1	0	1			12	156	40	0.795918	0.204082	0.892143	0.451754
13	79	13	0.858696	0.141304	0.926658	0.375905		13	13	139	0.0855263	0.914474	0.292449	0.956281			13	156	27	0.852459	0.147541	0.923287	0.384111
14	12	84	0.125	0.875	0.353553	0.935414		14	0	129	0	1	0	1			14	86	10	0.895833	0.104167	0.946485	0.322749
15	5	58	0.0793651	0.920635	0.281718	0.959497		15	0	133	0	1	0	1			15	131	59	0.689474	0.310526	0.830346	0.557249
16	0	50	0	1	0	1		16	3	136	0.0215827	0.978417	0.146911	0.98915			16	156	71	0.687225	0.312775	0.82899	0.559263
17	7	109	0.0603448	0.939655	0.245652	0.969358		17	0	136	0	1	0	1			17	118	26	0.819444	0.180556	0.905232	0.424918
18	77	21	0.785714	0.214286	0.886405	0.46291		18	2	136	0.0144928	0.985507	0.120386	0.992727			18	54	30	0.642857	0.357143	0.801784	0.597614
19	0	30	0	1	0	1		19	33	136	0.195266	0.804734	0.441889	0.89707			19	116	26	0.816901	0.183099	0.903826	0.4279
20	1	42	0.0232558	0.976744	0.152499	0.988304		20	34	128	0.209877	0.790123	0.458123	0.888889			20	136	27	0.834356	0.165644	0.913431	0.406994
21	101	1	0.990196	0.00980392	0.995086	0.0990148		21	7	135	0.0492958	0.950704	0.222027	0.975041			21	91	73	0.554878	0.445122	0.744901	0.667175
22	1	124	0.008	0.992	0.0894427	0.995992		22	43	136	0.240223	0.759777	0.490126	0.871652			22	21	35	0.375	0.625	0.612372	0.790569
23	2	39	0.0487805	0.95122	0.220863	0.975305		23	0	134	0	1	0	1			23	155	14	0.91716	0.0828402	0.957685	0.28782
24	118	5	0.95935	0.0406504	0.979464	0.201619		24	0	138	0	1	0	1			24	6	31	0.162162	0.837838	0.402694	0.915335
25	62	84	0.424658	0.575342	0.651658	0.758513		25	60	136	0.306122	0.693878	0.553283	0.832993			25	132	1	0.992481	0.0075188	0.996234	0.086711
26	11	66	0.142857	0.857143	0.377964	0.92582		26	28	136	0.170732	0.829268	0.413197	0.910642			26	138	5	0.965035	0.034965	0.982362	0.186989
27	90	20	0.818182	0.181818	0.904534	0.426401		27	65	136	0.323383	0.676617	0.568668	0.822567			27	119	22	0.843972	0.156028	0.918679	0.395004
28	0	44	0	1	0	1		28	54	154	0.259615	0.740385	0.509525	0.860456			28	117	11	0.914062	0.0859375	0.956066	0.293151
29	66	21	0.758621	0.241379	0.870988	0.491304		29	12	136	0.0810811	0.918919	0.284747	0.958603			29	135	20	0.870968	0.129032	0.933257	0.359211
30	0	42	0	1	0	1		30	135	0	1	0	1	0			30	157	15	0.912791	0.0872093	0.955401	0.295312
																	31	77	22	0.777778	0.222222	0.881917	0.471405
																	32	66	13	0.835443	0.164557	0.914026	0.405656
																	33	107	13	0.891667	0.108333	0.944281	0.32914
																	34	96	23	0.806723	0.193277	0.898177	0.439633
																	35	33	107	0.235714	0.764286	0.485504	0.874234

## Sheet: Tobacco-Pepper
					Feeding preference between Tobacco and Pepper
	Artificial diet-reared H. armigera								Tobacco-reared H. armigera										Pepper-reared H. armigera
N	Feeding area		Preference index		Square-root transformed				N	Feeding area		Preference index		Square-root transformed				N	Feeding area		Preference index		Square-root transformed
No.	Tobacco	Pepper	Tobacco	Pepper	Tobacco	Pepper			No.	Tobacco	Pepper	Tobacco	Pepper	Tobacco	Pepper			No.	Tobacco	Pepper	Tobacco	Pepper	Tobacco	Pepper
1	150	5	0.967742	0.0322581	0.983739	0.179605			1	150	0	1	0	1	0			1	150	0	1	0	1	0
2	150	0	1	0	1	0			2	150	3	0.980392	0.0196078	0.990148	0.140028			2	25	1	0.961538	0.0384615	0.980581	0.196116
3	80	150	0.347826	0.652174	0.589768	0.807573			3	150	0	1	0	1	0			3	75	2	0.974026	0.025974	0.986928	0.161165
4	150	0	1	0	1	0			4	150	0	1	0	1	0			4	0	3	0	1	0	1
5	150	0	1	0	1	0			5	150	60	0.714286	0.285714	0.845154	0.534522			5	75	150	0.333333	0.666667	0.57735	0.816497
6	8	150	0.0506329	0.949367	0.225018	0.974355			6	150	0	1	0	1	0			6	150	0	1	0	1	0
7	150	15	0.909091	0.0909091	0.953463	0.301511			7	150	75	0.666667	0.333333	0.816497	0.57735			7	18	150	0.107143	0.892857	0.327327	0.944911
8	3	150	0.0196078	0.980392	0.140028	0.990148			8	150	75	0.666667	0.333333	0.816497	0.57735			8	150	75	0.666667	0.333333	0.816497	0.57735
9	150	0	1	0	1	0			9	150	20	0.882353	0.117647	0.939336	0.342997			9	0	150	0	1	0	1
10	20	150	0.117647	0.882353	0.342997	0.939336			10	150	95	0.612245	0.387755	0.782461	0.6227			10	27	150	0.152542	0.847458	0.390567	0.920575
11	0	150	0	1	0	1			11	150	70	0.681818	0.318182	0.825723	0.564076			11	45	150	0.230769	0.769231	0.480384	0.877058
12	150	80	0.652174	0.347826	0.807573	0.589768			12	150	40	0.789474	0.210526	0.888523	0.458831			12	0	150	0	1	0	1
13	150	0	1	0	1	0			13	30	150	0.166667	0.833333	0.408248	0.912871			13	75	150	0.333333	0.666667	0.57735	0.816497
14	0	150	0	1	0	1			14	65	150	0.302326	0.697674	0.549841	0.835269			14	75	150	0.333333	0.666667	0.57735	0.816497
15	150	0	1	0	1	0			15	150	115	0.566038	0.433962	0.752355	0.658758			15	150	13	0.920245	0.0797546	0.959294	0.282409
16	150	5	0.967742	0.0322581	0.983739	0.179605			16	5	150	0.0322581	0.967742	0.179605	0.983739			16	75	150	0.333333	0.666667	0.57735	0.816497
17	10	150	0.0625	0.9375	0.25	0.968246			17	150	30	0.833333	0.166667	0.912871	0.408248
18	150	29	0.837989	0.162011	0.915417	0.402506			18	150	10	0.9375	0.0625	0.968246	0.25						0.459142	0.540858	0.578186	0.639098
19	150	0	1	0	1	0			19	80	150	0.347826	0.652174	0.589768	0.807573
20	150	70	0.681818	0.318182	0.825723	0.564076			20	150	0	1	0	1	0
21	150	75	0.666667	0.333333	0.816497	0.57735			21	150	75	0.666667	0.333333	0.816497	0.57735
22	150	75	0.666667	0.333333	0.816497	0.57735
23	105	150	0.411765	0.588235	0.641689	0.766965
24	25	150	0.142857	0.857143	0.377964	0.92582
25	150	0	1	0	1	0						0.706977	0.293023	0.813418	0.440555
26	150	75	0.666667	0.333333	0.816497	0.57735
27	150	75	0.666667	0.333333	0.816497	0.57735
28	150	0	1	0	1	0
29	150	75	0.666667	0.333333	0.816497	0.57735
30	150	0	1	0	1	0
31	150	75	0.666667	0.333333	0.816497	0.57735
	114.548	64.6452	0.650626	0.349374	0.739874	0.453342
