# Supplementary material for: Higher plasticity in feeding preference of a generalist than a specialist: experiments with two closely related Helicoverpa species
Source: Sci Rep. 2017 Dec 19;7:17876. doi: 10.1038/s41598-017-18244-7 (PMC5736596; doi:10.1038/s41598-017-18244-7)
Supplement: Supplementary file 2 — Dataset 2 [file 41598_2017_18244_MOESM2_ESM.xls]

## Sheet: Cotton-Tobacco
						Feeding preference between Cotton and Tobacco
	1	Artificial diet-reared H. assulta							2	Tobacco-reared H. assulta
	Feeding area		Preference index		Square-root transformed				Feeding area		Preference index		Square-root transformed
No.	Cotton	Tobacco	Cotton	Tobacco	Cotton	Tobacco		No.	Cotton	Tobacco	Cotton	Tobacco	Cotton	Tobacco
1	0	88	0	1	0	1		1	0	107	0	1	0	1
2	8	68	0.105263	0.894737	0.324443	0.945905		2	0	124	0	1	0	1
3	0	107	0	1	0	1		3	14	91	0.133333	0.866667	0.365148	0.930949
4	0	130	0	1	0	1		4	0	80	0	1	0	1
5	0	136	0	1	0	1		5	1	36	0.027027	0.972973	0.164399	0.986394
6	28	70	0.285714	0.714286	0.534522	0.845154		6	0	133	0	1	0	1
7	0	72	0	1	0	1		7	0	134	0	1	0	1
8	0	136	0	1	0	1		8	0	102	0	1	0	1
9	0	136	0	1	0	1		9	0	115	0	1	0	1
10	0	117	0	1	0	1		10	0	121	0	1	0	1
11	0	134	0	1	0	1		11	0	88	0	1	0	1
12	0	157	0	1	0	1		12	3	123	0.0238095	0.97619	0.154303	0.988024
13	0	136	0	1	0	1		13	21	138	0.132075	0.867925	0.363422	0.931625
14	0	115	0	1	0	1		14	2	98	0.02	0.98	0.141421	0.989949
15	0	101	0	1	0	1		15	0	106	0	1	0	1
16	0	112	0	1	0	1		16	0	95	0	1	0	1
17	0	45	0	1	0	1		17	0	92	0	1	0	1
18	0	87	0	1	0	1		18	0	103	0	1	0	1
19	0	136	0	1	0	1		19	0	121	0	1	0	1
20	0	136	0	1	0	1		20	1	125	0.00793651	0.992063	0.0890871	0.996024
21	0	126	0	1	0	1		21	0	126	0	1	0	1
22	0	103	0	1	0	1		22	0	133	0	1	0	1
23	0	118	0	1	0	1		23	1	133	0.00746269	0.992537	0.0863868	0.996262
24	0	134	0	1	0	1		24	0	135	0	1	0	1
25	0	118	0	1	0	1		25	0	142	0	1	0	1
26	0	122	0	1	0	1		26	0	111	0	1	0	1
27	0	133	0	1	0	1		27	0	119	0	1	0	1
28	2	155	0.0127389	0.987261	0.112867	0.99361		28	0	133	0	1	0	1
29	0	125	0	1	0	1		29	1	115	0.00862069	0.991379	0.0928477	0.99568
30	0	126	0	1	0	1		30	0	134	0	1	0	1
			0.0134572	0.986543							0.0120088	0.987991

## Sheet: Cotton-Pepper
						Feeding preference between Cotton and Pepper
	1	Artificial diet-reared H. assulta							2	Tobacco-reared H. assulta
	Feeding area		Preference index		Square-root transformed					Feeding area		Preference index		Square-root transformed
No.	Cotton	Pepper	Cotton	Pepper	Cotton	Pepper			No.	Cotton	Pepper	Cotton	Pepper	Cotton	Pepper
1	3	156	0.0188679	0.999879	0.137361	0.99994			1	0	146	0	1	0	1
2	5	156	0.0310559	0.999801	0.176227	0.9999			2	88	151	0.368201	0.631799	0.606796	0.794858
3	104	234	0.307692	0.998687	0.5547	0.999343			3	0	156	0	1	0	1
4	15	156	0.0877193	0.999438	0.296174	0.999719			4	195	234	0.454545	0.545455	0.6742	0.738549
5	6	156	0.037037	0.999763	0.19245	0.999881			5	31	156	0.165775	0.834225	0.407155	0.913359
6	15	150	0.0909091	0.999394	0.301511	0.999697			6	156	4	0.975	0.025	0.987421	0.158114
7	0	156	0	1	0	1			7	78	156	0.333333	0.666667	0.57735	0.816497
8	10	156	0.060241	0.999614	0.24544	0.999807			8	24	159	0.131148	0.868852	0.362143	0.932123
9	5	156	0.0310559	0.999801	0.176227	0.9999			9	10	162	0.0581395	0.94186	0.241121	0.970495
10	273	49	0.847826	0.982992	0.920775	0.991459			10	1	164	0.00606061	0.993939	0.0778499	0.996965
11	85	160	0.346939	0.997836	0.589015	0.998918			11	0	127	0	1	0	1
12	3	156	0.0188679	0.999879	0.137361	0.99994			12	5	153	0.0316456	0.968354	0.177892	0.98405
13	0	156	0	1	0	1			13	2	156	0.0126582	0.987342	0.112509	0.993651
14	91	176	0.340824	0.998067	0.583801	0.999033			14	156	5	0.968944	0.0310559	0.98435	0.176227
15	50	140	0.263158	0.998124	0.512989	0.999061			15	4	156	0.025	0.975	0.158114	0.987421
16	25	184	0.119617	0.99935	0.345857	0.999675			16	1	156	0.00636943	0.993631	0.0798087	0.99681
17	135	91	0.597345	0.993479	0.772881	0.996734			17	19	150	0.112426	0.887574	0.3353	0.942111
18	2	142	0.0138889	0.999902	0.117851	0.999951			18	146	9	0.941935	0.0580645	0.970534	0.240966
19	45	173	0.206422	0.998808	0.454337	0.999404			19	0	156	0	1	0	1
20	6	125	0.0458015	0.999634	0.214013	0.999817			20	19	140	0.119497	0.880503	0.345683	0.938351
21	1	149	0.00666667	0.999955	0.0816497	0.999978			21	95	117	0.448113	0.551887	0.669413	0.742891
22	25	200	0.111111	0.999445	0.333333	0.999722			22	8	113	0.0661157	0.933884	0.25713	0.966377
23	0	156	0	1	0	1			23	0	160	0	1	0	1
24	7	147	0.0454545	0.999691	0.213201	0.999845			24	3	149	0.0197368	0.980263	0.140488	0.990082
25	9	154	0.0552147	0.999642	0.234978	0.999821			25	0	155	0	1	0	1
26	1	165	0.0060241	0.999963	0.0776151	0.999982			26	0	132	0	1	0	1
27	2	144	0.0136986	0.999905	0.117041	0.999952			27	16	156	0.0930233	0.906977	0.304997	0.952353
28	5	203	0.0240385	0.999882	0.155043	0.999941			28	0	156	0	1	0	1
29	3	153	0.0192308	0.999874	0.138675	0.999937			29	0	156	0	1	0	1
30	0	166	0	1	0	1			30	1	149	0.00666667	0.993333	0.0816497	0.996661
31	6	137	0.041958	0.999694	0.204837	0.999847			31	156	78	0.666667	0.333333	0.816497	0.57735
32	17	167	0.0923913	0.999447	0.303959	0.999723			32	4	142	0.0273973	0.972603	0.165521	0.986206
									33	4	159	0.0245399	0.97546	0.156652	0.987654
									34	157	3	0.98125	0.01875	0.990581	0.136931
									35	5	156	0.0310559	0.968944	0.176227	0.98435
									36	0	156	0	1	0	1
									37	5	161	0.0301205	0.96988	0.173553	0.984825
												0.192037	0.807963	0.298133	0.86179

## Sheet: Tobacco-Pepper
						Feeding preference between Tobacco and Pepper
	1	Artificial diet-reared H. assulta							2	Tobacco-reared H. assulta							3	Pepper-reared H. assulta
	Feeding area		Preference index		Square-root transformed				Feeding area		Preference index		Square-root transformed					Feeding area		Preference index		Square-root transformed
No.	Tobacco	Pepper	Tobacco	Pepper	Tobacco	Pepper		No.	Tobacco	Pepper	Tobacco	Pepper	Tobacco	Pepper			No.	Tobacco	Pepper	Tobacco	Pepper	Tobacco	Pepper
1	136	0	1	0	1	0		1	102	48	0.68	0.32	0.824621	0.565685			1	128	0	1	0	1	0
2	120	0	1	0	1	0		2	136	11	0.92517	0.0748299	0.961858	0.273551			2	98	2	0.98	0.02	0.989949	0.141421
3	127	0	1	0	1	0		3	116	68	0.630435	0.369565	0.793999	0.607919			3	16	144	0.1	0.9	0.316228	0.948683
4	131	0	1	0	1	0		4	136	8	0.944444	0.0555556	0.971825	0.235702			4	4	93	0.0412371	0.958763	0.203069	0.979164
5	122	0	1	0	1	0		5	124	2	0.984127	0.015873	0.992032	0.125988			5	52	8	0.866667	0.133333	0.930949	0.365148
6	110	0	1	0	1	0		6	136	5	0.964539	0.035461	0.982109	0.188311			6	121	12	0.909774	0.0902256	0.953821	0.300376
7	136	0	1	0	1	0		7	113	0	1	0	1	0			7	135	5	0.964286	0.0357143	0.981981	0.188982
8	118	9	0.929134	0.0708661	0.963916	0.266207		8	127	3	0.976923	0.0230769	0.988394	0.151911			8	3	98	0.029703	0.970297	0.172345	0.985037
9	131	0	1	0	1	0		9	136	10	0.931507	0.0684932	0.965146	0.261712			9	138	16	0.896104	0.103896	0.946628	0.322329
10	132	0	1	0	1	0		10	136	5	0.964539	0.035461	0.982109	0.188311			10	126	0	1	0	1	0
11	136	0	1	0	1	0		11	124	7	0.946565	0.0534351	0.972916	0.23116			11	141	3	0.979167	0.0208333	0.989529	0.144338
12	128	2	0.984615	0.0153846	0.992278	0.124035		12	121	31	0.796053	0.203947	0.892218	0.451605			12	15	116	0.114504	0.885496	0.338384	0.941008
13	128	0	1	0	1	0		13	158	0	1	0	1	0			13	136	10	0.931507	0.0684932	0.965146	0.261712
14	99	1	0.99	0.01	0.994987	0.1		14	138	12	0.92	0.08	0.959166	0.282843			14	132	26	0.835443	0.164557	0.914026	0.405656
15	117	0	1	0	1	0		15	141	3	0.979167	0.0208333	0.989529	0.144338			15	123	56	0.687151	0.312849	0.828946	0.559329
16	140	0	1	0	1	0		16	133	5	0.963768	0.0362319	0.981717	0.190347			16	136	5	0.964539	0.035461	0.982109	0.188311
17	136	0	1	0	1	0		17	140	2	0.985915	0.0140845	0.992933	0.118678			17	128	23	0.847682	0.152318	0.920697	0.390279
18	122	0	1	0	1	0		18	128	3	0.977099	0.0229008	0.988483	0.15133			18	96	15	0.864865	0.135135	0.929981	0.367607
19	128	5	0.962406	0.037594	0.981023	0.193892		19	136	0	1	0	1	0			19	134	26	0.8375	0.1625	0.91515	0.403113
20	111	0	1	0	1	0		20	129	4	0.969925	0.0300752	0.984848	0.173422			20	137	3	0.978571	0.0214286	0.989228	0.146385
21	168	12	0.933333	0.0666667	0.966092	0.258199		21	127	1	0.992188	0.0078125	0.996086	0.0883883			21	125	8	0.93985	0.0601504	0.969458	0.245256
22	139	2	0.985816	0.0141844	0.992882	0.119098		22	127	0	1	0	1	0			22	46	110	0.294872	0.705128	0.543021	0.839719
23	136	3	0.978417	0.0215827	0.98915	0.146911		23	135	0	1	0	1	0			23	130	15	0.896552	0.103448	0.946864	0.321634
24	147	7	0.954545	0.0454545	0.977008	0.213201		24	126	3	0.976744	0.0232558	0.988304	0.152499			24	141	14	0.909677	0.0903226	0.95377	0.300537
25	105	3	0.972222	0.0277778	0.986013	0.166667		25	133	0	1	0	1	0			25	131	5	0.963235	0.0367647	0.981446	0.191741
26	136	0	1	0	1	0		26	144	2	0.986301	0.0136986	0.993127	0.117041			26	133	1	0.992537	0.00746269	0.996262	0.0863868
27	166	0	1	0	1	0		27	138	0	1	0	1	0			27	128	21	0.85906	0.14094	0.926855	0.375419
28	126	30	0.807692	0.192308	0.898717	0.438529		28	135	3	0.978261	0.0217391	0.989071	0.147442			28	98	12	0.890909	0.109091	0.94388	0.330289
29	156	3	0.981132	0.0188679	0.990521	0.137361		29	136	0	1	0	1	0			29	135	3	0.978261	0.0217391	0.989071	0.147442
30	130	1	0.992366	0.00763359	0.996176	0.0873704		30	128	5	0.962406	0.037594	0.981023	0.193892
