# Supplementary material for: Higher plasticity in feeding preference of a generalist than a specialist: experiments with two closely related Helicoverpa species
Source: Sci Rep. 2017 Dec 19;7:17876. doi: 10.1038/s41598-017-18244-7 (PMC5736596; doi:10.1038/s41598-017-18244-7)
Supplement: Supplementary file 3 — Dataset 3 [file 41598_2017_18244_MOESM3_ESM.xls]

## Sheet: Ar-reaed
		Feeding preference between Tobacco,Cotton and Pepper
		Artificial diet-reared H. armigera
No.	Feeding area			Feeding index			Square-root transformed
	Tobacco	Cotton	Pepper	Tobacco	Cotton	Pepper	Tobacco	Cotton	Pepper
1	72	138	10	0.327273	0.627273	0.0454545	0.572078	0.792006	0.213201
2	87	138	0	0.386667	0.613333	0	0.621825	0.783156	0
3	20	138	1	0.125786	0.867925	0.00628931	0.354663	0.931625	0.0793052
4	138	90	6	0.589744	0.384615	0.025641	0.767948	0.620174	0.160128
5	69	138	30	0.291139	0.582278	0.126582	0.539573	0.763072	0.355784
6	198	30	0	0.868421	0.131579	0	0.931891	0.362738	0
7	138	60	0	0.69697	0.30303	0	0.834847	0.550482	0
8	168	20	0	0.893617	0.106383	0	0.945313	0.326164	0
9	119	119	0	0.5	0.5	0	0.707107	0.707107	0
10	0	138	30	0	0.821429	0.178571	0	0.906327	0.422577
11	86	128	56	0.318519	0.474074	0.207407	0.564374	0.68853	0.45542
12	138	0	0	1	0	0	1	0	0
13	138	125	0	0.524715	0.475285	0	0.724372	0.689409	0
14	138	8	0	0.945205	0.0547945	0	0.972217	0.234082	0
15	138	99	0	0.582278	0.417722	0	0.763072	0.646314	0
16	138	0	0	1	0	0	1	0	0
17	138	0	0	1	0	0	1	0	0
18	138	40	8	0.741935	0.215054	0.0430108	0.861357	0.463739	0.20739
19	69	138	0	0.333333	0.666667	0	0.57735	0.816497	0
20	138	60	0	0.69697	0.30303	0	0.834847	0.550482	0
21	88	138	0	0.389381	0.610619	0	0.624004	0.781421	0
22	129	138	5	0.474265	0.507353	0.0183824	0.688669	0.712287	0.135582
23	40	138	0	0.224719	0.775281	0	0.474045	0.8805	0
24	138	6	0	0.958333	0.0416667	0	0.978945	0.204124	0
25	168	10	10	0.893617	0.0531915	0.0531915	0.945313	0.230633	0.230633
26	138	6	0	0.958333	0.0416667	0	0.978945	0.204124	0
27	138	8	2	0.932432	0.0540541	0.0135135	0.965625	0.232495	0.116248
28	25	138	6	0.147929	0.816568	0.035503	0.384615	0.903642	0.188422
29	138	30	0	0.821429	0.178571	0	0.906327	0.422577	0
30	10	138	0	0.0675676	0.932432	0	0.259938	0.965625	0
31	207	108	1	0.655063	0.341772	0.00316456	0.80936	0.584613	0.0562544
32	138	69	5	0.650943	0.325472	0.0235849	0.806811	0.570501	0.153574
33	19	138	0	0.121019	0.878981	0	0.347878	0.93754	0
34	138	138	13	0.477509	0.477509	0.0449827	0.69102	0.69102	0.212091
35	239	56	15	0.770968	0.180645	0.0483871	0.878048	0.425024	0.219971
36	69	138	10	0.317972	0.635945	0.0460829	0.56389	0.797461	0.214669
37	138	2	0	0.985714	0.0142857	0	0.992831	0.119523	0
38	138	30	0	0.821429	0.178571	0	0.906327	0.422577	0
39	207	69	6	0.734043	0.244681	0.0212766	0.856763	0.494652	0.145865
40	168	0	0	1	0	0	1	0	0
41	276	4	31	0.88746	0.0128617	0.0996785	0.942051	0.11341	0.315719
42	138	119	8	0.520755	0.449057	0.0301887	0.721633	0.670117	0.173749
43	168	8	0	0.954545	0.0454545	0	0.977008	0.213201	0
44	138	90	115	0.402332	0.262391	0.335277	0.634297	0.512241	0.579031
45	138	69	5	0.650943	0.325472	0.0235849	0.806811	0.570501	0.153574
46	138	69	39	0.560976	0.280488	0.158537	0.748983	0.529611	0.398167
47	138	0	0	1	0	0	1	0	0
48	207	10	20	0.873418	0.0421941	0.0843882	0.934568	0.205412	0.290496
49	138	10	0	0.932432	0.0675676	0	0.965625	0.259938	0
50	138	30	0	0.821429	0.178571	0	0.906327	0.422577	0
51	138	12	2	0.907895	0.0789474	0.0131579	0.952835	0.280976	0.114708
52	138	25	0	0.846626	0.153374	0	0.920123	0.39163	0
53	138	6	0	0.958333	0.0416667	0	0.978945	0.204124	0
54	138	40	45	0.618834	0.179372	0.201794	0.78666	0.423524	0.449215
55	138	5	0	0.965035	0.034965	0	0.982362	0.186989	0
56	8	166	80	0.0314961	0.653543	0.314961	0.177471	0.80842	0.561214
57	5	73	144	0.0225225	0.328829	0.648649	0.150075	0.573436	0.805387
58	21	190	12	0.0941704	0.852018	0.0538117	0.306872	0.923048	0.231973
59	0	178	32	0	0.847619	0.152381	0	0.920662	0.39036
60	10	173	36	0.0456621	0.789954	0.164384	0.213687	0.888794	0.405442
61	1	190	118	0.00323625	0.614887	0.381877	0.056888	0.784147	0.617962
62	146	80	19	0.595918	0.326531	0.077551	0.771957	0.571429	0.27848
63	0	161	20	0	0.889503	0.110497	0	0.943135	0.332411
64	35	68	63	0.210843	0.409639	0.379518	0.459177	0.64003	0.61605
65	3	156	3	0.0185185	0.962963	0.0185185	0.136083	0.981307	0.136083
66	153	13	5	0.894737	0.0760234	0.0292398	0.945905	0.275723	0.170996
67	65	145	1	0.308057	0.687204	0.00473934	0.555029	0.828978	0.0688428
68	186	78	1	0.701887	0.29434	0.00377358	0.837787	0.542531	0.0614295
69	156	28	0	0.847826	0.152174	0	0.920775	0.390095	0
70	244	104	6	0.689266	0.293785	0.0169492	0.83022	0.54202	0.130189
71	156	10	0	0.939759	0.060241	0	0.969412	0.24544	0
72	156	97	2	0.611765	0.380392	0.00784314	0.782154	0.616759	0.0885615
73	156	10	39	0.760976	0.0487805	0.190244	0.872339	0.220863	0.43617

## Sheet: Tob.-reared
		Feeding preference between Tobacco,Cotton and Pepper
		Tobacco-reared H. armigera
No.	Feeding area			Feeding index			Square-root transformed
	Tobacco	Cotton	Pepper	Tobacco	Cotton	Pepper	Tobacco	Cotton	Pepper
1	197	4	0	0.9801	0.0199005	0	0.99	0.141069	0
2	138	0	0	1	0	0	1	0	0
3	138	0	55	0.715026	0	0.284974	0.845592	0	0.53383
4	147	140	0	0.512195	0.487805	0	0.715678	0.69843	0
5	138	0	35	0.797688	0	0.202312	0.893134	0	0.449791
6	138	0	0	1	0	0	1	0	0
7	166	101	8	0.603636	0.367273	0.0290909	0.77694	0.60603	0.170561
8	184	86	0	0.681481	0.318519	0	0.825519	0.564374	0
9	0	129	25	0	0.837662	0.162338	0	0.915239	0.402911
10	61	96	34	0.319372	0.502618	0.17801	0.56513	0.708955	0.421913
11	138	0	28	0.831325	0	0.168675	0.91177	0	0.4107
12	131	0	0	1	0	0	1	0	0
13	138	0	14	0.907895	0	0.0921053	0.952835	0	0.303488
14	0	207	0	0	1	0	0	1	0
15	138	75	6	0.630137	0.342466	0.0273973	0.793812	0.585206	0.165521
16	207	4	35	0.841463	0.0162602	0.142276	0.917313	0.127515	0.377195
17	138	0	0	1	0	0	1	0	0
18	138	0	0	1	0	0	1	0	0
19	138	0	0	1	0	0	1	0	0
20	276	35	0	0.88746	0.11254	0	0.942051	0.33547	0
21	138	0	0	1	0	0	1	0	0
22	138	0	0	1	0	0	1	0	0
23	138	20	0	0.873418	0.126582	0	0.934568	0.355784	0
24	207	0	30	0.873418	0	0.126582	0.934568	0	0.355784
25	138	0	0	1	0	0	1	0	0
26	276	138	0	0.666667	0.333333	0	0.816497	0.57735	0
27	241	0	0	1	0	0	1	0	0
28	138	0	0	1	0	0	1	0	0
29	138	2	0	0.985714	0.0142857	0	0.992831	0.119523	0
30	69	138	27	0.294872	0.589744	0.115385	0.543021	0.767948	0.339683
31	207	0	0	1	0	0	1	0	0
32	168	69	10	0.680162	0.279352	0.0404858	0.824719	0.528538	0.201211
33	138	35	0	0.797688	0.202312	0	0.893134	0.449791	0
34	138	0	13	0.913907	0	0.0860927	0.955985	0	0.293416

## Sheet: Pep.-reared
		Feeding preference between Tobacco,Cotton and Pepper
		Pepper-reared H. armigera
No.	Feeding area			Feeding index			Square-root transformed
	Tobacco	Cotton	Pepper	Tobacco	Cotton	Pepper	Tobacco	Cotton	Pepper
1	0	138	2	0	0.985714	0.0142857	0	0.992831	0.119523
2	2	139	30	0.0116959	0.812865	0.175439	0.108148	0.901591	0.418854
3	138	0	0	1	0	0	1	0	0
4	0	138	5	0	0.965035	0.034965	0	0.982362	0.186989
5	138	15	15	0.821429	0.0892857	0.0892857	0.906327	0.298807	0.298807
6	138	0	0	1	0	0	1	0	0
7	129	60	0	0.68254	0.31746	0	0.82616	0.563436	0
8	138	28	0	0.831325	0.168675	0	0.91177	0.4107	0
9	138	6	3	0.938776	0.0408163	0.0204082	0.968904	0.202031	0.142857
10	153	0	0	1	0	0	1	0	0
11	138	0	3	0.978723	0	0.0212766	0.989305	0	0.145865
12	138	2	0	0.985714	0.0142857	0	0.992831	0.119523	0
13	138	5	5	0.932432	0.0337838	0.0337838	0.965625	0.183804	0.183804
14	138	0	2	0.985714	0	0.0142857	0.992831	0	0.119523
15	138	6	8	0.907895	0.0394737	0.0526316	0.952835	0.19868	0.229416
16	138	4	20	0.851852	0.0246914	0.123457	0.922958	0.157135	0.351364
17	138	69	39	0.560976	0.280488	0.158537	0.748983	0.529611	0.398167
18	138	0	0	1	0	0	1	0	0
19	138	0	0	1	0	0	1	0	0
20	138	15	69	0.621622	0.0675676	0.310811	0.78843	0.259938	0.557504
21	138	0	5	0.965035	0	0.034965	0.982362	0	0.186989
22	138	10	0	0.932432	0.0675676	0	0.965625	0.259938	0
23	198	3	0	0.985075	0.0149254	0	0.992509	0.122169	0
24	138	0	28	0.831325	0	0.168675	0.91177	0	0.4107
25	138	23	9	0.811765	0.135294	0.0529412	0.90098	0.367823	0.230089
26	138	30	0	0.821429	0.178571	0	0.906327	0.422577	0
27	138	4	0	0.971831	0.028169	0	0.985815	0.167836	0
28	138	4	1	0.965035	0.027972	0.00699301	0.982362	0.167248	0.0836242
29	138	0	0	1	0	0	1	0	0
30	138	10	57	0.673171	0.0487805	0.278049	0.82047	0.220863	0.527303
31	138	28	48	0.64486	0.130841	0.224299	0.803032	0.36172	0.473602
				0.797182	0.144267	0.0585512	0.849237	0.254536	0.163386

## Sheet: Cott.-reared
		Feeding preference between Tobacco,Cotton and Pepper
		Cotton-reared H. armigera
	Feeding area			Feeding index			Square-root transformed
No.	Tobacco	Cotton	Pepper	Tobacco	Cotton	Pepper	Tobacco	Cotton	Pepper
1	5	129	71	0.0243902	0.629268	0.346341	0.156174	0.793264	0.588508
2	119	78	8	0.580488	0.380488	0.0390244	0.761898	0.616837	0.197546
3	102	14	22	0.73913	0.101449	0.15942	0.859727	0.318511	0.399275
4	138	6	23	0.826347	0.0359281	0.137725	0.909036	0.189547	0.371113
5	138	9	2	0.926174	0.0604027	0.0134228	0.96238	0.24577	0.115857
6	0	13	0	0	1	0	0	1	0
7	80	2	0	0.97561	0.0243902	0	0.98773	0.156174	0
8	0	185	29	0	0.864486	0.135514	0	0.929777	0.368122
9	140	2	69	0.663507	0.00947867	0.327014	0.814559	0.0973585	0.571852
10	2	138	0	0.0142857	0.985714	0	0.119523	0.992831	0
11	0	138	0	0	1	0	0	1	0
12	188	68	0	0.734375	0.265625	0	0.856957	0.515388	0
13	15	109	40	0.0914634	0.664634	0.243902	0.302429	0.815251	0.493865
14	69	138	0	0.333333	0.666667	0	0.57735	0.816497	0
15	138	0	0	1	0	0	1	0	0
16	138	45	0	0.754098	0.245902	0	0.868388	0.495885	0
17	15	56	0	0.211268	0.788732	0	0.459639	0.888106	0
18	105	0	0	1	0	0	1	0	0
19	46	2	27	0.613333	0.0266667	0.36	0.783156	0.163299	0.6
20	138	0	0	1	0	0	1	0	0
21	138	0	0	1	0	0	1	0	0
22	84	0	0	1	0	0	1	0	0
23	0	98	12	0	0.890909	0.109091	0	0.94388	0.330289
24	121	44	50	0.562791	0.204651	0.232558	0.750194	0.452384	0.482243
25	0	35	17	0	0.673077	0.326923	0	0.820413	0.571772
26	53	48	22	0.430894	0.390244	0.178862	0.656425	0.624695	0.422921
27	0	75	0	0	1	0	0	1	0
28	126	207	0	0.378378	0.621622	0	0.615125	0.78843	0
29	138	15	0	0.901961	0.0980392	0	0.949716	0.313112	0
30	138	15	0	0.901961	0.0980392	0	0.949716	0.313112	0
31	138	12	2	0.907895	0.0789474	0.0131579	0.952835	0.280976	0.114708
32	138	0	0	1	0	0	1	0	0
33	138	82	0	0.627273	0.372727	0	0.792006	0.610514	0
34	138	100	0	0.579832	0.420168	0	0.761467	0.648204	0
35	138	80	69	0.480836	0.278746	0.240418	0.693424	0.527964	0.490325
36	69	276	69	0.166667	0.666667	0.166667	0.408248	0.816497	0.408248
37	138	4	0	0.971831	0.028169	0	0.985815	0.167836	0
38	138	48	0	0.741935	0.258065	0	0.861357	0.508001	0
39	138	33	0	0.807018	0.192982	0	0.898342	0.439298	0
40	138	12	0	0.92	0.08	0	0.959166	0.282843	0
41	138	81	45	0.522727	0.306818	0.170455	0.722999	0.553912	0.412861
42	138	0	11	0.926174	0	0.0738255	0.96238	0	0.271708
43	5	138	0	0.034965	0.965035	0	0.186989	0.982362	0
44	0	138	5	0	0.965035	0.034965	0	0.982362	0.186989

## Sheet: Compar. among 4
		Feeding index			Square-root transformed
	N	Tobacco	Cotton	Pepper	Tobacco	Cotton	Pepper
	1	0.327273	0.627273	0.0454545	0.572078	0.792006	0.213201		1	Artificial deit
	1	0.386667	0.613333	0	0.621825	0.783156	0		2	Tobacco reared
	1	0.125786	0.867925	0.00628931	0.354663	0.931625	0.0793052		3	Pepper reared
	1	0.589744	0.384615	0.025641	0.767948	0.620174	0.160128		4	Cotton reared
	1	0.291139	0.582278	0.126582	0.539573	0.763072	0.355784
	1	0.868421	0.131579	0	0.931891	0.362738	0
	1	0.69697	0.30303	0	0.834847	0.550482	0
	1	0.893617	0.106383	0	0.945313	0.326164	0
	1	0.5	0.5	0	0.707107	0.707107	0
	1	0	0.821429	0.178571	0	0.906327	0.422577
	1	0.318519	0.474074	0.207407	0.564374	0.68853	0.45542
	1	1	0	0	1	0	0
	1	0.524715	0.475285	0	0.724372	0.689409	0
	1	0.945205	0.0547945	0	0.972217	0.234082	0
	1	0.582278	0.417722	0	0.763072	0.646314	0
	1	1	0	0	1	0	0
	1	1	0	0	1	0	0
	1	0.741935	0.215054	0.0430108	0.861357	0.463739	0.20739
	1	0.333333	0.666667	0	0.57735	0.816497	0
	1	0.69697	0.30303	0	0.834847	0.550482	0
	1	0.389381	0.610619	0	0.624004	0.781421	0
	1	0.474265	0.507353	0.0183824	0.688669	0.712287	0.135582
	1	0.224719	0.775281	0	0.474045	0.8805	0
	1	0.958333	0.0416667	0	0.978945	0.204124	0
	1	0.893617	0.0531915	0.0531915	0.945313	0.230633	0.230633
	1	0.958333	0.0416667	0	0.978945	0.204124	0
	1	0.932432	0.0540541	0.0135135	0.965625	0.232495	0.116248
	1	0.147929	0.816568	0.035503	0.384615	0.903642	0.188422
	1	0.821429	0.178571	0	0.906327	0.422577	0
	1	0.0675676	0.932432	0	0.259938	0.965625	0
	1	0.655063	0.341772	0.00316456	0.80936	0.584613	0.0562544
	1	0.650943	0.325472	0.0235849	0.806811	0.570501	0.153574
	1	0.121019	0.878981	0	0.347878	0.93754	0
	1	0.477509	0.477509	0.0449827	0.69102	0.69102	0.212091
	1	0.770968	0.180645	0.0483871	0.878048	0.425024	0.219971
	1	0.317972	0.635945	0.0460829	0.56389	0.797461	0.214669
	1	0.985714	0.0142857	0	0.992831	0.119523	0
	1	0.821429	0.178571	0	0.906327	0.422577	0
	1	0.734043	0.244681	0.0212766	0.856763	0.494652	0.145865
	1	1	0	0	1	0	0
	1	0.88746	0.0128617	0.0996785	0.942051	0.11341	0.315719
	1	0.520755	0.449057	0.0301887	0.721633	0.670117	0.173749
	1	0.954545	0.0454545	0	0.977008	0.213201	0
	1	0.402332	0.262391	0.335277	0.634297	0.512241	0.579031
	1	0.650943	0.325472	0.0235849	0.806811	0.570501	0.153574
	1	0.560976	0.280488	0.158537	0.748983	0.529611	0.398167
	1	1	0	0	1	0	0
	1	0.873418	0.0421941	0.0843882	0.934568	0.205412	0.290496
	1	0.932432	0.0675676	0	0.965625	0.259938	0
	1	0.821429	0.178571	0	0.906327	0.422577	0
	1	0.907895	0.0789474	0.0131579	0.952835	0.280976	0.114708
	1	0.846626	0.153374	0	0.920123	0.39163	0
	1	0.958333	0.0416667	0	0.978945	0.204124	0
	1	0.618834	0.179372	0.201794	0.78666	0.423524	0.449215
	1	0.965035	0.034965	0	0.982362	0.186989	0
	1	0.0314961	0.653543	0.314961	0.177471	0.80842	0.561214
	1	0.0225225	0.328829	0.648649	0.150075	0.573436	0.805387
	1	0.0941704	0.852018	0.0538117	0.306872	0.923048	0.231973
	1	0	0.847619	0.152381	0	0.920662	0.39036
	1	0.0456621	0.789954	0.164384	0.213687	0.888794	0.405442
	1	0.00323625	0.614887	0.381877	0.056888	0.784147	0.617962
	1	0.595918	0.326531	0.077551	0.771957	0.571429	0.27848
	1	0	0.889503	0.110497	0	0.943135	0.332411
	1	0.210843	0.409639	0.379518	0.459177	0.64003	0.61605
	1	0.0185185	0.962963	0.0185185	0.136083	0.981307	0.136083
	1	0.894737	0.0760234	0.0292398	0.945905	0.275723	0.170996
	1	0.308057	0.687204	0.00473934	0.555029	0.828978	0.0688428
	1	0.701887	0.29434	0.00377358	0.837787	0.542531	0.0614295
	1	0.847826	0.152174	0	0.920775	0.390095	0
	1	0.689266	0.293785	0.0169492	0.83022	0.54202	0.130189
	1	0.939759	0.060241	0	0.969412	0.24544	0
	1	0.611765	0.380392	0.00784314	0.782154	0.616759	0.0885615
	1	0.760976	0.0487805	0.190244	0.872339	0.220863	0.43617
	2	0.9801	0.0199005	0	0.99	0.141069	0
	2	1	0	0	1	0	0
	2	0.715026	0	0.284974	0.845592	0	0.53383
	2	0.512195	0.487805	0	0.715678	0.69843	0
	2	0.797688	0	0.202312	0.893134	0	0.449791
	2	1	0	0	1	0	0
	2	0.603636	0.367273	0.0290909	0.77694	0.60603	0.170561
	2	0.681481	0.318519	0	0.825519	0.564374	0
	2	0	0.837662	0.162338	0	0.915239	0.402911
	2	0.319372	0.502618	0.17801	0.56513	0.708955	0.421913
	2	0.831325	0	0.168675	0.91177	0	0.4107
	2	1	0	0	1	0	0
	2	0.907895	0	0.0921053	0.952835	0	0.303488
	2	0	1	0	0	1	0
	2	0.630137	0.342466	0.0273973	0.793812	0.585206	0.165521
	2	0.841463	0.0162602	0.142276	0.917313	0.127515	0.377195
	2	1	0	0	1	0	0
	2	1	0	0	1	0	0
	2	1	0	0	1	0	0
	2	0.88746	0.11254	0	0.942051	0.33547	0
	2	1	0	0	1	0	0
	2	1	0	0	1	0	0
	2	0.873418	0.126582	0	0.934568	0.355784	0
	2	0.873418	0	0.126582	0.934568	0	0.355784
	2	1	0	0	1	0	0
	2	0.666667	0.333333	0	0.816497	0.57735	0
	2	1	0	0	1	0	0
	2	1	0	0	1	0	0
	2	0.985714	0.0142857	0	0.992831	0.119523	0
	2	0.294872	0.589744	0.115385	0.543021	0.767948	0.339683
	2	1	0	0	1	0	0
	2	0.680162	0.279352	0.0404858	0.824719	0.528538	0.201211
	2	0.797688	0.202312	0	0.893134	0.449791	0
	2	0.913907	0	0.0860927	0.955985	0	0.293416
	3	0	0.985714	0.0142857	0	0.992831	0.119523
	3	0.0116959	0.812865	0.175439	0.108148	0.901591	0.418854
	3	1	0	0	1	0	0
	3	0	0.965035	0.034965	0	0.982362	0.186989
	3	0.821429	0.0892857	0.0892857	0.906327	0.298807	0.298807
	3	1	0	0	1	0	0
	3	0.68254	0.31746	0	0.82616	0.563436	0
	3	0.831325	0.168675	0	0.91177	0.4107	0
	3	0.938776	0.0408163	0.0204082	0.968904	0.202031	0.142857
	3	1	0	0	1	0	0
	3	0.978723	0	0.0212766	0.989305	0	0.145865
	3	0.985714	0.0142857	0	0.992831	0.119523	0
	3	0.932432	0.0337838	0.0337838	0.965625	0.183804	0.183804
	3	0.985714	0	0.0142857	0.992831	0	0.119523
	3	0.907895	0.0394737	0.0526316	0.952835	0.19868	0.229416
	3	0.851852	0.0246914	0.123457	0.922958	0.157135	0.351364
	3	0.560976	0.280488	0.158537	0.748983	0.529611	0.398167
	3	1	0	0	1	0	0
	3	1	0	0	1	0	0
	3	0.621622	0.0675676	0.310811	0.78843	0.259938	0.557504
	3	0.965035	0	0.034965	0.982362	0	0.186989
	3	0.932432	0.0675676	0	0.965625	0.259938	0
	3	0.985075	0.0149254	0	0.992509	0.122169	0
	3	0.831325	0	0.168675	0.91177	0	0.4107
	3	0.811765	0.135294	0.0529412	0.90098	0.367823	0.230089
	3	0.821429	0.178571	0	0.906327	0.422577	0
	3	0.971831	0.028169	0	0.985815	0.167836	0
	3	0.965035	0.027972	0.00699301	0.982362	0.167248	0.0836242
	3	1	0	0	1	0	0
	3	0.673171	0.0487805	0.278049	0.82047	0.220863	0.527303
	3	0.64486	0.130841	0.224299	0.803032	0.36172	0.473602
	4	0.0243902	0.629268	0.346341	0.156174	0.793264	0.588508
	4	0.580488	0.380488	0.0390244	0.761898	0.616837	0.197546
	4	0.73913	0.101449	0.15942	0.859727	0.318511	0.399275
	4	0.826347	0.0359281	0.137725	0.909036	0.189547	0.371113
	4	0.926174	0.0604027	0.0134228	0.96238	0.24577	0.115857
	4	0	1	0	0	1	0
	4	0.97561	0.0243902	0	0.98773	0.156174	0
	4	0	0.864486	0.135514	0	0.929777	0.368122
	4	0.663507	0.00947867	0.327014	0.814559	0.0973585	0.571852
	4	0.0142857	0.985714	0	0.119523	0.992831	0
	4	0	1	0	0	1	0
	4	0.734375	0.265625	0	0.856957	0.515388	0
	4	0.0914634	0.664634	0.243902	0.302429	0.815251	0.493865
	4	0.333333	0.666667	0	0.57735	0.816497	0
	4	1	0	0	1	0	0
	4	0.754098	0.245902	0	0.868388	0.495885	0
	4	0.211268	0.788732	0	0.459639	0.888106	0
	4	1	0	0	1	0	0
	4	0.613333	0.0266667	0.36	0.783156	0.163299	0.6
	4	1	0	0	1	0	0
	4	1	0	0	1	0	0
	4	1	0	0	1	0	0
	4	0	0.890909	0.109091	0	0.94388	0.330289
	4	0.562791	0.204651	0.232558	0.750194	0.452384	0.482243
	4	0	0.673077	0.326923	0	0.820413	0.571772
	4	0.430894	0.390244	0.178862	0.656425	0.624695	0.422921
	4	0	1	0	0	1	0
	4	0.378378	0.621622	0	0.615125	0.78843	0
	4	0.901961	0.0980392	0	0.949716	0.313112	0
	4	0.901961	0.0980392	0	0.949716	0.313112	0
	4	0.907895	0.0789474	0.0131579	0.952835	0.280976	0.114708
	4	1	0	0	1	0	0
	4	0.627273	0.372727	0	0.792006	0.610514	0
	4	0.579832	0.420168	0	0.761467	0.648204	0
	4	0.480836	0.278746	0.240418	0.693424	0.527964	0.490325
	4	0.166667	0.666667	0.166667	0.408248	0.816497	0.408248
	4	0.971831	0.028169	0	0.985815	0.167836	0
	4	0.741935	0.258065	0	0.861357	0.508001	0
	4	0.807018	0.192982	0	0.898342	0.439298	0
	4	0.92	0.08	0	0.959166	0.282843	0
	4	0.522727	0.306818	0.170455	0.722999	0.553912	0.412861
	4	0.926174	0	0.0738255	0.96238	0	0.271708
	4	0.034965	0.965035	0	0.186989	0.982362	0
	4	0	0.965035	0.034965	0	0.982362	0.186989
