# Supplementary material for: Higher plasticity in feeding preference of a generalist than a specialist: experiments with two closely related Helicoverpa species
Source: Sci Rep. 2017 Dec 19;7:17876. doi: 10.1038/s41598-017-18244-7 (PMC5736596; doi:10.1038/s41598-017-18244-7)
Supplement: Supplementary file 4 — Dataset 4 [file 41598_2017_18244_MOESM4_ESM.xls]

## Sheet: Ar-reaed
		Feeding preference between Tobacco,Cotton and Pepper
		Artificial diet-reared H. assulta
No.	Feeding area			Feeding index			Square-root transformed
	Tobacco	Cotton	Pepper	Tobacco	Cotton	Pepper	Tobacco	Cotton	Pepper
1	0	0	136	0	0	1	0	0	1
2	129	0	0	1	0	0	1	0	0
3	110	0	2	0.982143	0	0.0178571	0.991031	0	0.133631
4	132	0	0	1	0	0	1	0	0
5	138	0	0	1	0	0	1	0	0
6	138	0	0	1	0	0	1	0	0
7	131	0	0	1	0	0	1	0	0
8	138	0	0	1	0	0	1	0	0
9	134	0	0	1	0	0	1	0	0
10	111	0	24	0.822222	0	0.177778	0.906765	0	0.421637
11	138	0	0	1	0	0	1	0	0
12	69	112	0	0.381215	0.618785	0	0.617426	0.786629	0
13	138	5	0	0.965035	0.034965	0	0.982362	0.186989	0
14	138	0	7	0.951724	0	0.0482759	0.975563	0	0.219718
15	138	0	0	1	0	0	1	0	0
16	138	0	69	0.666667	0	0.333333	0.816497	0	0.57735
17	138	2	0	0.985714	0.0142857	0	0.992831	0.119523	0
18	141	0	89	0.613043	0	0.386957	0.782971	0	0.622058
19	138	0	0	1	0	0	1	0	0
20	118	0	0	1	0	0	1	0	0
21	138	0	0	1	0	0	1	0	0
22	138	0	11	0.926174	0	0.0738255	0.96238	0	0.271708
23	138	0	0	1	0	0	1	0	0
24	138	13	13	0.841463	0.0792683	0.0792683	0.917313	0.281546	0.281546
25	138	0	0	1	0	0	1	0	0
26	138	0	13	0.913907	0	0.0860927	0.955985	0	0.293416
27	121	0	47	0.720238	0	0.279762	0.848668	0	0.528925
28	138	21	0	0.867925	0.132075	0	0.931625	0.363422	0
29	138	0	0	1	0	0	1	0	0
30	138	0	0	1	0	0	1	0	0
31	138	0	0	1	0	0	1	0	0
32	138	0	0	1	0	0	1	0	0
33	138	0	32	0.811765	0	0.188235	0.90098	0	0.433861
34	138	0	99	0.582278	0	0.417722	0.763072	0	0.646314
35	207	0	10	0.953917	0	0.0460829	0.976687	0	0.214669
36	207	0	74	0.736655	0	0.263345	0.858286	0	0.513172
37	156	4	0	0.975	0.025	0	0.987421	0.158114	0
38	156	0	0	1	0	0	1	0	0
39	156	8	94	0.604651	0.0310078	0.364341	0.777593	0.17609	0.603607
40	156	0	0	1	0	0	1	0	0
41	143	1	39	0.781421	0.00546448	0.213115	0.88398	0.0739221	0.461644
42	208	5	151	0.571429	0.0137363	0.414835	0.755929	0.117202	0.644077
43	5	2	141	0.0337838	0.0135135	0.952703	0.183804	0.116248	0.976065
44	156	0	0	1	0	0	1	0	0
45	161	14	30	0.785366	0.0682927	0.146341	0.886209	0.261329	0.382546
46	126	3	0	0.976744	0.0232558	0	0.988304	0.152499	0
47	146	2	59	0.705314	0.00966184	0.285024	0.83983	0.0982946	0.533877
48	147	0	75	0.662162	0	0.337838	0.813733	0	0.581238
				0.850374	0.0222773	0.127349	0.922157

## Sheet: Tob.-reared
		Feeding preference between Tobacco,Cotton and Pepper
		Tobacco-reared H. assulta
No.	Feeding area			Feeding index			Square-root transformed
	Tobacco	Cotton	Pepper	Tobacco	Cotton	Pepper	Tobacco	Cotton	Pepper
1	138	0	69	0.666667	0	0.333333	0.816497	0	0.57735
2	116	0	5	0.958678	0	0.0413223	0.979121	0	0.203279
3	138	0	0	1	0	0	1	0	0
4	138	0	48	0.741935	0	0.258065	0.861357	0	0.508001
5	138	0	0	1	0	0	1	0	0
6	120	0	0	1	0	0	1	0	0
7	88	0	64	0.578947	0	0.421053	0.760886	0	0.648886
8	148	0	0	1	0	0	1	0	0
9	91	0	0	1	0	0	1	0	0
10	82	0	0	1	0	0	1	0	0
11	138	0	0	1	0	0	1	0	0
12	138	0	0	1	0	0	1	0	0
13	138	9	0	0.938776	0.0612245	0	0.968904	0.247436	0
14	276	0	138	0.666667	0	0.333333	0.816497	0	0.57735
15	138	0	0	1	0	0	1	0	0
16	138	0	0	1	0	0	1	0	0
17	138	0	0	1	0	0	1	0	0
18	138	0	0	1	0	0	1	0	0
19	276	0	26	0.913907	0	0.0860927	0.955985	0	0.293416
20	266	0	11	0.960289	0	0.0397112	0.979943	0	0.199277
21	276	0	96	0.741935	0	0.258065	0.861357	0	0.508001
22	276	0	15	0.948454	0	0.0515464	0.973886	0	0.227038
23	138	0	0	1	0	0	1	0	0
24	138	0	0	1	0	0	1	0	0
25	138	0	0	1	0	0	1	0	0
26	276	0	14	0.951724	0	0.0482759	0.975563	0	0.219718
27	276	0	5	0.982206	0	0.0177936	0.991063	0	0.133393
28	138	0	0	1	0	0	1	0	0
29	138	0	0	1	0	0	1	0	0
30	116	0	19	0.859259	0	0.140741	0.926962	0	0.375154
31	138	0	22	0.8625	0	0.1375	0.928709	0	0.37081
32	207	0	9	0.958333	0	0.0416667	0.978945	0	0.204124
33	138	0	0	1	0	0	1	0	0
34	138	0	0	1	0	0	1	0	0
35	111	0	0	1	0	0	1	0	0
36	114	0	0	1	0	0	1	0	0
37	78	117	156	0.222222	0.333333	0.444444	0.471405	0.57735	0.666667
38	156	0	1	0.993631	0	0.00636943	0.99681	0	0.0798087
39	156	0	39	0.8	0	0.2	0.894427	0	0.447214
40	260	3	234	0.523139	0.00603622	0.470825	0.723283	0.0776931	0.686167
41	156	4	9	0.923077	0.0236686	0.0532544	0.960769	0.153846	0.230769
42	0	11	156	0	0.0658683	0.934132	0	0.256648	0.966505
43	85	33	176	0.289116	0.112245	0.598639	0.537695	0.33503	0.773718
				0.871662	0.0140087	0.114329	0.91535	0.0383257	0.206899

## Sheet: Pep.-reared
		Feeding preference between Tobacco,Cotton and Pepper
		Artificial diet-reared H. assulta
No.	Feeding area			Feeding index			Square-root transformed
	Tobacco	Cotton	Pepper	Tobacco	Cotton	Pepper	Tobacco	Cotton	Pepper
1	50	0	125	0.285714	0	0.714286	0.534522	0	0.845154
2	276	69	106	0.611973	0.152993	0.235033	0.782287	0.391144	0.484802
3	138	0	18	0.884615	0	0.115385	0.94054	0	0.339683
4	138	0	69	0.666667	0	0.333333	0.816497	0	0.57735
5	138	0	0	1	0	0	1	0	0
6	138	0	0	1	0	0	1	0	0
7	3	0	138	0.0212766	0	0.978723	0.145865	0	0.989305
8	276	0	13	0.955017	0	0.0449827	0.97725	0	0.212091
9	258	0	46	0.848684	0	0.151316	0.921241	0	0.388993
10	115	0	4	0.966387	0	0.0336134	0.98305	0	0.18334
11	187	0	17	0.916667	0	0.0833333	0.957427	0	0.288675
12	116	0	5	0.958678	0	0.0413223	0.979121	0	0.203279
13	122	0	2	0.983871	0	0.016129	0.991903	0	0.127
14	138	0	0	1	0	0	1	0	0
15	122	0	0	1	0	0	1	0	0

## Sheet: Compar. among 3
		Feeding index			Square-root transformed
	N	Tobacco	Cotton	Pepper	Tobacco	Cotton	Pepper
	1	0	0	1	0	0	1		1	Artificial deit
	1	1	0	0	1	0	0		2	Tobacco reared
	1	0.982143	0	0.0178571	0.991031	0	0.133631		3	Pepper reared
	1	1	0	0	1	0	0
	1	1	0	0	1	0	0
	1	1	0	0	1	0	0
	1	1	0	0	1	0	0
	1	1	0	0	1	0	0
	1	1	0	0	1	0	0
	1	0.822222	0	0.177778	0.906765	0	0.421637
	1	1	0	0	1	0	0
	1	0.381215	0.618785	0	0.617426	0.786629	0
	1	0.965035	0.034965	0	0.982362	0.186989	0
	1	0.951724	0	0.0482759	0.975563	0	0.219718
	1	1	0	0	1	0	0
	1	0.666667	0	0.333333	0.816497	0	0.57735
	1	0.985714	0.0142857	0	0.992831	0.119523	0
	1	0.613043	0	0.386957	0.782971	0	0.622058
	1	1	0	0	1	0	0
	1	1	0	0	1	0	0
	1	1	0	0	1	0	0
	1	0.926174	0	0.0738255	0.96238	0	0.271708
	1	1	0	0	1	0	0
	1	0.841463	0.0792683	0.0792683	0.917313	0.281546	0.281546
	1	1	0	0	1	0	0
	1	0.913907	0	0.0860927	0.955985	0	0.293416
	1	0.720238	0	0.279762	0.848668	0	0.528925
	1	0.867925	0.132075	0	0.931625	0.363422	0
	1	1	0	0	1	0	0
	1	1	0	0	1	0	0
	1	1	0	0	1	0	0
	1	1	0	0	1	0	0
	1	0.811765	0	0.188235	0.90098	0	0.433861
	1	0.582278	0	0.417722	0.763072	0	0.646314
	1	0.953917	0	0.0460829	0.976687	0	0.214669
	1	0.736655	0	0.263345	0.858286	0	0.513172
	1	0.975	0.025	0	0.987421	0.158114	0
	1	1	0	0	1	0	0
	1	0.604651	0.0310078	0.364341	0.777593	0.17609	0.603607
	1	1	0	0	1	0	0
	1	0.781421	0.00546448	0.213115	0.88398	0.0739221	0.461644
	1	0.571429	0.0137363	0.414835	0.755929	0.117202	0.644077
	1	0.0337838	0.0135135	0.952703	0.183804	0.116248	0.976065
	1	1	0	0	1	0	0
	1	0.785366	0.0682927	0.146341	0.886209	0.261329	0.382546
	1	0.976744	0.0232558	0	0.988304	0.152499	0
	1	0.705314	0.00966184	0.285024	0.83983	0.0982946	0.533877
	1	0.662162	0	0.337838	0.813733	0	0.581238
	2	0.666667	0	0.333333	0.816497	0	0.57735
	2	0.958678	0	0.0413223	0.979121	0	0.203279
	2	1	0	0	1	0	0
	2	0.741935	0	0.258065	0.861357	0	0.508001
	2	1	0	0	1	0	0
	2	1	0	0	1	0	0
	2	0.578947	0	0.421053	0.760886	0	0.648886
	2	1	0	0	1	0	0
	2	1	0	0	1	0	0
	2	1	0	0	1	0	0
	2	1	0	0	1	0	0
	2	1	0	0	1	0	0
	2	0.938776	0.0612245	0	0.968904	0.247436	0
	2	0.666667	0	0.333333	0.816497	0	0.57735
	2	1	0	0	1	0	0
	2	1	0	0	1	0	0
	2	1	0	0	1	0	0
	2	1	0	0	1	0	0
	2	0.913907	0	0.0860927	0.955985	0	0.293416
	2	0.960289	0	0.0397112	0.979943	0	0.199277
	2	0.741935	0	0.258065	0.861357	0	0.508001
	2	0.948454	0	0.0515464	0.973886	0	0.227038
	2	1	0	0	1	0	0
	2	1	0	0	1	0	0
	2	1	0	0	1	0	0
	2	0.951724	0	0.0482759	0.975563	0	0.219718
	2	0.982206	0	0.0177936	0.991063	0	0.133393
	2	1	0	0	1	0	0
	2	1	0	0	1	0	0
	2	0.859259	0	0.140741	0.926962	0	0.375154
	2	0.8625	0	0.1375	0.928709	0	0.37081
	2	0.958333	0	0.0416667	0.978945	0	0.204124
	2	1	0	0	1	0	0
	2	1	0	0	1	0	0
	2	1	0	0	1	0	0
	2	1	0	0	1	0	0
	2	0.222222	0.333333	0.444444	0.471405	0.57735	0.666667
	2	0.993631	0	0.00636943	0.99681	0	0.0798087
	2	0.8	0	0.2	0.894427	0	0.447214
	2	0.523139	0.00603622	0.470825	0.723283	0.0776931	0.686167
	2	0.923077	0.0236686	0.0532544	0.960769	0.153846	0.230769
	2	0	0.0658683	0.934132	0	0.256648	0.966505
	2	0.289116	0.112245	0.598639	0.537695	0.33503	0.773718
	3	0.285714	0	0.714286	0.534522	0	0.845154
	3	0.611973	0.152993	0.235033	0.782287	0.391144	0.484802
	3	0.884615	0	0.115385	0.94054	0	0.339683
	3	0.666667	0	0.333333	0.816497	0	0.57735
	3	1	0	0	1	0	0
	3	1	0	0	1	0	0
	3	0.0212766	0	0.978723	0.145865	0	0.989305
	3	0.955017	0	0.0449827	0.97725	0	0.212091
	3	0.848684	0	0.151316	0.921241	0	0.388993
	3	0.966387	0	0.0336134	0.98305	0	0.18334
	3	0.916667	0	0.0833333	0.957427	0	0.288675
	3	0.958678	0	0.0413223	0.979121	0	0.203279
	3	0.983871	0	0.016129	0.991903	0	0.127
	3	1	0	0	1	0	0
	3	1	0	0	1	0	0
