# Supplementary material for: Higher plasticity in feeding preference of a generalist than a specialist: experiments with two closely related Helicoverpa species
Source: Sci Rep. 2017 Dec 19;7:17876. doi: 10.1038/s41598-017-18244-7 (PMC5736596; doi:10.1038/s41598-017-18244-7)
Supplement: Supplementary file 5 — Dataset 5 [file 41598_2017_18244_MOESM5_ESM.xls]

## Sheet: Wild
5th instar H.armigera collected from tobacco field (Wild)
	Feeding area(Rae data)		Preference index		SQRT	SQRT		LOG10	LOG10
No.	Cotton	Pepper	Cotton	Pepper	Cotton	Pepper		Cotton	Pepper
1	106	22	0.828125	0.171875	0.910014	0.414578		2.02938	1.36173
2	108	26	0.80597	0.19403	0.897758	0.440488		2.03743	1.43136
3	89	1	0.988889	0.0111111	0.994429	0.105409		1.95424	0.30103
4	106	20	0.84127	0.15873	0.917208	0.39841		2.02938	1.32222
5	66	0	1	0	1	0		1.82607	0
6	120	27	0.816327	0.183673	0.903508	0.428571		2.08279	1.44716
7	154	13	0.922156	0.0778443	0.960289	0.279006		2.19033	1.14613
8	160	12	0.930233	0.0697674	0.964486	0.264135		2.20683	1.11394
9	121	3	0.975806	0.0241935	0.987829	0.155543		2.08636	0.60206
10	106	1	0.990654	0.00934579	0.995316	0.0966736		2.02938	0.30103
11	134	0	1	0	1	0		2.13033	0
12	74	115	0.391534	0.608466	0.625727	0.780042		1.87506	2.06446
13	139	3	0.978873	0.0211268	0.98938	0.14535		2.14613	0.60206
14	144	1	0.993103	0.00689655	0.996546	0.0830455		2.16137	0.30103
15	148	53	0.736318	0.263682	0.85809	0.513499		2.17319	1.73239
16	149	13	0.919753	0.0802469	0.959038	0.283279		2.17609	1.14613
17	139	24	0.852761	0.147239	0.92345	0.383718		2.14613	1.39794
18	123	0	1	0	1	0		2.09342	0
19	141	31	0.819767	0.180233	0.90541	0.424538		2.15229	1.50515
20	148	7	0.954839	0.0451613	0.977158	0.212512		2.17319	0.90309
21	148	10	0.936709	0.0632911	0.967837	0.251577		2.17319	1.04139
22	87	151	0.365546	0.634454	0.604604	0.796526		1.94448	2.18184
23	148	17	0.89697	0.10303	0.947085	0.320983		2.17319	1.25527
24	135	3	0.978261	0.0217391	0.989071	0.147442		2.13354	0.60206
25	148	26	0.850575	0.149425	0.922266	0.386556		2.17319	1.43136
26	219	10	0.956332	0.0436681	0.977922	0.208969		2.34242	1.04139
27	176	2	0.988764	0.011236	0.994366	0.106		2.24797	0.477121
28	197	6	0.970443	0.0295567	0.985111	0.17192		2.29667	0.845098
			0.881785	0.118215

## Sheet: Ar.reared F1 wild
Ar			H. armigera by Ar.reared F1 wild
		Feeding area		Preference index		Square-root transformed
	No.	Cotton	Pepper	Cotton	Pepper	Cotton	Pepper
	1	133	15	0.898649	0.101351	0.947971	0.318357
	2	142	0	1	0	1	0
	3	125	64	0.661376	0.338624	0.81325	0.581914
	4	123	10	0.924812	0.075188	0.961671	0.274204
	5	104	4	0.962963	0.037037	0.981307	0.19245
	6	111	11	0.909836	0.0901639	0.953853	0.300273
	7	151	0	1	0	1	0
	8	127	0	1	0	1	0
	9	119	12	0.908397	0.0916031	0.953099	0.30266
	10	98	21	0.823529	0.176471	0.907485	0.420084
	11	48	138	0.258065	0.741935	0.508001	0.861357
	12	49	120	0.289941	0.710059	0.538462	0.84265
	13	114	0	1	0	1	0
	14	148	4	0.973684	0.0263158	0.986754	0.162221
	15	13	118	0.0992366	0.900763	0.315018	0.949086
	16	124	3	0.976378	0.023622	0.988118	0.153695
	17	126	0	1	0	1	0
	18	40	117	0.254777	0.745223	0.504754	0.863263
	19	0	139	0	1	0	1
	20	125	78	0.615764	0.384236	0.784706	0.619868
	21	3	139	0.0211268	0.978873	0.14535	0.98938
	22	107	37	0.743056	0.256944	0.862007	0.506897
	23	119	2	0.983471	0.0165289	0.991701	0.128565
	24	99	13	0.883929	0.116071	0.940175	0.340693
	25	0	148	0	1	0	1
	26	125	41	0.753012	0.246988	0.867763	0.496979
	27	130	5	0.962963	0.037037	0.981307	0.19245
	28	74	115	0.391534	0.608466	0.625727	0.780042
	29	127	0	1	0	1	0
	30	141	0	1	0	1	0
	31	93	107	0.465	0.535	0.681909	0.731437
	32	143	0	1	0	1	0
	33	146	0	1	0	1	0
	34	124	15	0.892086	0.107914	0.944503	0.328502
	35	100	34	0.746269	0.253731	0.863868	0.503718
	36	143	122	0.539623	0.460377	0.73459	0.678511
	37	72	121	0.373057	0.626943	0.610784	0.791797
	38	92	77	0.544379	0.455621	0.73782	0.674997
	39	63	129	0.328125	0.671875	0.572822	0.81968
	40	133	59	0.692708	0.307292	0.832291	0.554339
	41	69	142	0.327014	0.672986	0.571852	0.820357
	42	150	0	1	0	1	0
	43	133	7	0.95	0.05	0.974679	0.223607
	44	147	0	1	0	1	0
	45	133	10	0.93007	0.0699301	0.964401	0.264443
	46	132	0	1	0	1	0
	47	113	50	0.693252	0.306748	0.832617	0.553849
	48	89	38	0.700787	0.299213	0.83713	0.547003

## Sheet: Lab
				Lab
		Feeding area		Preference index		Square-root transformed
	No.	Cotton	Pepper	Cotton	Pepper	Cotton	Pepper
	1	56	81	0.408759	0.591241	0.639343	0.768922
	2	106	33	0.76259	0.23741	0.873264	0.487247
	3	119	25	0.826389	0.173611	0.909059	0.416667
	4	112	28	0.8	0.2	0.894427	0.447214
	5	82	26	0.759259	0.240741	0.871355	0.490653
	6	107	96	0.527094	0.472906	0.726012	0.687682
	7	133	17	0.886667	0.113333	0.94163	0.33665
	8	24	90	0.210526	0.789474	0.458831	0.888523
	9	39	145	0.211957	0.788043	0.460387	0.887718
	10	12	135	0.0816327	0.918367	0.285714	0.958315
	11	130	49	0.726257	0.273743	0.852207	0.523205
	12	94	13	0.878505	0.121495	0.937286	0.348562
	13	135	0	1	0	1	0
	14	48	45	0.516129	0.483871	0.718421	0.695608
	15	170	79	0.682731	0.317269	0.826275	0.563266
	16	110	121	0.47619	0.52381	0.690066	0.723747
	17	130	1	0.992366	0.00763359	0.996176	0.0873704
	18	119	73	0.619792	0.380208	0.787268	0.61661
	19	124	7	0.946565	0.0534351	0.972916	0.23116
	20	102	2	0.980769	0.0192308	0.990338	0.138675
	21	94	10	0.903846	0.0961538	0.950708	0.310087
	22	50	37	0.574713	0.425287	0.758098	0.652141
	23	3	77	0.0375	0.9625	0.193649	0.981071
	24	69	4	0.945205	0.0547945	0.972217	0.234082
	25	67	12	0.848101	0.151899	0.920924	0.389742
	26	8	99	0.0747664	0.925234	0.273434	0.961891
	27	46	26	0.638889	0.361111	0.799305	0.600925
	28	94	16	0.854545	0.145455	0.924416	0.381385
				0.648991	0.351009

## Sheet: Toba reared F1-Lab
		H. armigera by To. reared Lab
		Feeding area		Preference index		Square-root transformed
	No.	Cotton	Pepper	Cotton	Pepper	Cotton	Pepper
	1	31	103	0.231343	0.768657	0.480982	0.876731
	2	117	98	0.544186	0.455814	0.73769	0.67514
	3	184	55	0.769874	0.230126	0.877425	0.479714
	4	144	0	1	0	1	0
	5	143	0	1	0	1	0
	6	254	10	0.962121	0.0378788	0.980878	0.194625
	7	232	0	1	0	1	0
	8	140	25	0.848485	0.151515	0.921132	0.389249
	9	204	0	1	0	1	0
	10	155	0	1	0	1	0
	11	76	13	0.853933	0.146067	0.924085	0.382188
	12	124	0	1	0	1	0
	13	54	0	1	0	1	0
	14	171	12	0.934426	0.0655738	0.966657	0.256074
	15	144	0	1	0	1	0
	16	109	4	0.964602	0.0353982	0.982141	0.188144
	17	39	3	0.928571	0.0714286	0.963624	0.267261
	18	135	72	0.652174	0.347826	0.807573	0.589768
	19	100	6	0.943396	0.0566038	0.971286	0.237915
	20	147	15	0.907407	0.0925926	0.952579	0.30429
	21	206	8	0.962617	0.0373832	0.98113	0.193347
	22	126	2	0.984375	0.015625	0.992157	0.125
				0.885796	0.114204

## Sheet: Comparison among 4
	Raw data of feeding		Preference indices		Square-root transformed
	Cotton	Pepper	Cotton	Pepper	Cotton	Pepper		1: Wild				Cotton	Pepper		Raw data of feeding
1	106	22	0.828125	0.171875	0.910014	0.414578		2: Ar. reared F1-wild				2.02938	1.36173		Groups	C	P	N	STE-C	STE-P	STE	t	df	sig
1	108	26	0.80597	0.19403	0.897758	0.440488		3:Lad				2.03743	1.43136		1: Wild	133.32	21.3214		6.44452	6.47524
1	89	1	0.988889	0.0111111	0.994429	0.105409		4: To. reared lab				1.95424	0.30103		2: Ar. reared F1-wild	104.58	47.1875	48	5.99274	7.73885
1	106	20	0.84127	0.15873	0.917208	0.39841						2.02938	1.32222		3:Lab	85.1071	48.1071	28	8.30047	8.20864
1	66	0	1	0	1	0						1.82607	0		4: To. reared lab	137.95	19.3636	22	12.3244	6.83211
1	120	27	0.816327	0.183673	0.903508	0.428571						2.08279	1.44716
1	154	13	0.922156	0.0778443	0.960289	0.279006						2.19033	1.14613
1	160	12	0.930233	0.0697674	0.964486	0.264135						2.20683	1.11394
1	121	3	0.975806	0.0241935	0.987829	0.155543						2.08636	0.60206
1	106	1	0.990654	0.00934579	0.995316	0.0966736						2.02938	0.30103
1	134	0	1	0	1	0						2.13033	0
1	74	115	0.391534	0.608466	0.625727	0.780042						1.87506	2.06446
1	139	3	0.978873	0.0211268	0.98938	0.14535						2.14613	0.60206
1	144	1	0.993103	0.00689655	0.996546	0.0830455						2.16137	0.30103
1	148	53	0.736318	0.263682	0.85809	0.513499						2.17319	1.73239
1	149	13	0.919753	0.0802469	0.959038	0.283279						2.17609	1.14613
1	139	24	0.852761	0.147239	0.92345	0.383718						2.14613	1.39794
1	123	0	1	0	1	0						2.09342	0
1	141	31	0.819767	0.180233	0.90541	0.424538						2.15229	1.50515
1	148	7	0.954839	0.0451613	0.977158	0.212512						2.17319	0.90309
1	148	10	0.936709	0.0632911	0.967837	0.251577						2.17319	1.04139			Wild	Ar. reared F1-wild	Lab	To. reared lab
1	87	151	0.365546	0.634454	0.604604	0.796526						1.94448	2.18184
1	148	17	0.89697	0.10303	0.947085	0.320983						2.17319	1.25527			Cotton	Pepper
1	135	3	0.978261	0.0217391	0.989071	0.147442						2.13354	0.60206
1	148	26	0.850575	0.149425	0.922266	0.386556						2.17319	1.43136
1	219	10	0.956332	0.0436681	0.977922	0.208969						2.34242	1.04139
1	176	2	0.988764	0.011236	0.994366	0.106						2.24797	0.477121
1	197	6	0.970443	0.0295567	0.985111	0.17192						2.29667	0.845098
					0	0						0	0
2	133	15	0.898649	0.101351	0.947971	0.318357						2.1271	1.20412
2	142	0	1	0	1	0						2.15534	0
2	125	64	0.661376	0.338624	0.81325	0.581914						2.10037	1.81291
2	123	10	0.924812	0.075188	0.961671	0.274204						2.09342	1.04139
2	104	4	0.962963	0.037037	0.981307	0.19245						2.02119	0.69897
2	111	11	0.909836	0.0901639	0.953853	0.300273						2.04922	1.07918
2	151	0	1	0	1	0						2.18184	0
2	127	0	1	0	1	0						2.10721	0
2	119	12	0.908397	0.0916031	0.953099	0.30266						2.07918	1.11394
2	98	21	0.823529	0.176471	0.907485	0.420084						1.99564	1.34242
2	48	138	0.258065	0.741935	0.508001	0.861357						1.6902	2.14301
2	49	120	0.289941	0.710059	0.538462	0.84265						1.69897	2.08279
2	114	0	1	0	1	0						2.0607	0
2	148	4	0.973684	0.0263158	0.986754	0.162221						2.17319	0.69897
2	13	118	0.0992366	0.900763	0.315018	0.949086						1.14613	2.07555
2	124	3	0.976378	0.023622	0.988118	0.153695						2.09691	0.60206
2	126	0	1	0	1	0						2.1038	0
2	40	117	0.254777	0.745223	0.504754	0.863263						1.61278	2.07188
2	0	139	0	1	0	1						0	2.14613
2	125	78	0.615764	0.384236	0.784706	0.619868						2.10037	1.89763
2	3	139	0.0211268	0.978873	0.14535	0.98938						0.60206	2.14613
2	107	37	0.743056	0.256944	0.862007	0.506897						2.03342	1.57978
2	119	2	0.983471	0.0165289	0.991701	0.128565						2.07918	0.477121
2	99	13	0.883929	0.116071	0.940175	0.340693						2	1.14613
2	0	148	0	1	0	1						0	2.17319
2	125	41	0.753012	0.246988	0.867763	0.496979						2.10037	1.62325
2	130	5	0.962963	0.037037	0.981307	0.19245						2.11727	0.778151
2	74	115	0.391534	0.608466	0.625727	0.780042						1.87506	2.06446
2	127	0	1	0	1	0						2.10721	0
2	141	0	1	0	1	0						2.15229	0
2	93	107	0.465	0.535	0.681909	0.731437						1.97313	2.03342
2	143	0	1	0	1	0						2.15836	0
2	146	0	1	0	1	0						2.16732	0
2	124	15	0.892086	0.107914	0.944503	0.328502						2.09691	1.20412
2	100	34	0.746269	0.253731	0.863868	0.503718						2.00432	1.54407
2	143	122	0.539623	0.460377	0.73459	0.678511						2.15836	2.08991
2	72	121	0.373057	0.626943	0.610784	0.791797						1.86332	2.08636
2	92	77	0.544379	0.455621	0.73782	0.674997						1.96848	1.89209
2	63	129	0.328125	0.671875	0.572822	0.81968						1.80618	2.11394
2	133	59	0.692708	0.307292	0.832291	0.554339						2.1271	1.77815
2	69	142	0.327014	0.672986	0.571852	0.820357						1.8451	2.15534
2	150	0	1	0	1	0						2.17898	0
2	133	7	0.95	0.05	0.974679	0.223607						2.1271	0.90309
2	147	0	1	0	1	0						2.17026	0
2	133	10	0.93007	0.0699301	0.964401	0.264443						2.1271	1.04139
2	132	0	1	0	1	0						2.12385	0
2	113	50	0.693252	0.306748	0.832617	0.553849						2.0569	1.70757
2	89	38	0.700787	0.299213	0.83713	0.547003						1.95424	1.59106
					0	0						0	0
3	56	81	0.408759	0.591241	0.639343	0.768922						1.75587	1.91381
3	106	33	0.76259	0.23741	0.873264	0.487247						2.02938	1.53148
3	119	25	0.826389	0.173611	0.909059	0.416667						2.07918	1.41497
3	112	28	0.8	0.2	0.894427	0.447214						2.05308	1.4624
3	82	26	0.759259	0.240741	0.871355	0.490653						1.91908	1.43136
3	107	96	0.527094	0.472906	0.726012	0.687682						2.03342	1.98677
3	133	17	0.886667	0.113333	0.94163	0.33665						2.1271	1.25527
3	24	90	0.210526	0.789474	0.458831	0.888523						1.39794	1.95904
3	39	145	0.211957	0.788043	0.460387	0.887718						1.60206	2.16435
3	12	135	0.0816327	0.918367	0.285714	0.958315						1.11394	2.13354
3	130	49	0.726257	0.273743	0.852207	0.523205						2.11727	1.69897
3	94	13	0.878505	0.121495	0.937286	0.348562						1.97772	1.14613
3	135	0	1	0	1	0						2.13354	0
3	48	45	0.516129	0.483871	0.718421	0.695608						1.6902	1.66276
3	170	79	0.682731	0.317269	0.826275	0.563266						2.233	1.90309
3	110	121	0.47619	0.52381	0.690066	0.723747						2.04532	2.08636
3	130	1	0.992366	0.00763359	0.996176	0.0873704						2.11727	0.30103
3	119	73	0.619792	0.380208	0.787268	0.61661						2.07918	1.86923
3	124	7	0.946565	0.0534351	0.972916	0.23116						2.09691	0.90309
3	102	2	0.980769	0.0192308	0.990338	0.138675						2.01284	0.477121
3	94	10	0.903846	0.0961538	0.950708	0.310087						1.97772	1.04139
3	50	37	0.574713	0.425287	0.758098	0.652141						1.70757	1.57978
3	3	77	0.0375	0.9625	0.193649	0.981071						0.60206	1.89209
3	69	4	0.945205	0.0547945	0.972217	0.234082						1.8451	0.69897
3	67	12	0.848101	0.151899	0.920924	0.389742						1.83251	1.11394
3	8	99	0.0747664	0.925234	0.273434	0.961891						0.954243	2
3	46	26	0.638889	0.361111	0.799305	0.600925						1.6721	1.43136
3	94	16	0.854545	0.145455	0.924416	0.381385						1.97772	1.23045
												0	0
4	31	103	0.231343	0.768657	0.480982	0.876731						1.50515	2.01703
4	117	98	0.544186	0.455814	0.73769	0.67514						2.07188	1.99564
4	184	55	0.769874	0.230126	0.877425	0.479714						2.26717	1.74819
4	144	0	1	0	1	0						2.16137	0
4	143	0	1	0	1	0						2.15836	0
4	254	10	0.962121	0.0378788	0.980878	0.194625						2.40654	1.04139
4	232	0	1	0	1	0						2.36736	0
4	140	25	0.848485	0.151515	0.921132	0.389249						2.14922	1.41497
4	204	0	1	0	1	0						2.31175	0
4	155	0	1	0	1	0						2.19312	0
4	76	13	0.853933	0.146067	0.924085	0.382188						1.88649	1.14613
4	124	0	1	0	1	0						2.09691	0
4	54	0	1	0	1	0						1.74036	0
4	171	12	0.934426	0.0655738	0.966657	0.256074						2.23553	1.11394
4	144	0	1	0	1	0						2.16137	0
4	109	4	0.964602	0.0353982	0.982141	0.188144						2.04139	0.69897
4	39	3	0.928571	0.0714286	0.963624	0.267261						1.60206	0.60206
4	135	72	0.652174	0.347826	0.807573	0.589768						2.13354	1.86332
4	100	6	0.943396	0.0566038	0.971286	0.237915						2.00432	0.845098
4	147	15	0.907407	0.0925926	0.952579	0.30429						2.17026	1.20412
4	206	8	0.962617	0.0373832	0.98113	0.193347						2.31597	0.954243
4	126	2	0.984375	0.015625	0.992157	0.125						2.1038	0.477121

## Sheet: FIGURES
	Preference indices
Groups	Pc	Pp	N	STE	STE
1: Wild	88.18	11.82	28	3.026	3.026
2: Ar. reared F1-wild	71.83	28.17	48	4.601	4.601
3:Lab	64.9	35.1	28	5.641	5.641
4: To. reared lab	88.57	11.42	22	4.044	4.044
	Wild	Ar. reared F1-wild	Lab	To. reared lab
		Cotton	Pepper
